# Supplementary material for: Enhanced Delivery of Insulin through Acrylamide-Modified Chitosan Containing Smart Carrier System
Source: Gels. 2022 Oct 30;8(11):701. doi: 10.3390/gels8110701 (PMC9689140; doi:10.3390/gels8110701)
Supplement: Supplementary file 1 [file gels-08-00701-s001.zip]

Archive with 1 entries (1 files):
- gels-1927583-supplementary.pdf
